# Supplementary material for: Strategies and Patterns of Codon Bias in Molluscum Contagiosum Virus
Source: Pathogens. 2021 Dec 20;10(12):1649. doi: 10.3390/pathogens10121649 (PMC8703355; doi:10.3390/pathogens10121649)
Supplement: Supplementary file 1 [file pathogens-10-01649-s001.zip]

Archive with 1 entries (1 files):
- pathogens-1501935-supplementary.pdf
